# Supplementary material for: The UV-Visible Absorption Spectra of Coumarin and Nile Red in Aqueous Solution: A Polarizable QM/MM Study
Source: Molecules. 2025 Dec 5;30(24):4675. doi: 10.3390/molecules30244675 (PMC12736338; doi:10.3390/molecules30244675)
Supplement: Supplementary file 1 [file molecules-30-04675-s001.zip]

Archive with 1 entries (1 files):
- molecules-3990962-supplementary.pdf
